# Supplementary material for: Differentiation of Glioblastoma from Brain Metastasis: Qualitative and Quantitative Analysis Using Arterial Spin Labeling MR Imaging
Source: PLoS One. 2016 Nov 18;11(11):e0166662. doi: 10.1371/journal.pone.0166662 (PMC5115760; doi:10.1371/journal.pone.0166662)
Supplement: S1 Dataset — (XLSX) [file pone.0166662.s002.xlsx]

## Sheet: Sheet1
Case no.	Gender	Age range	Pathology	Primary	tesla	Reviewer 1						Reviewer 2						Reviewer 3						Location	Size
						visual	SI	peritumoral	contra_SI	n_intratumoral	n_peritumoral	visual	SI	peritumoral	contra_SI	n_intratumoral	n_peritumoral	visual	SI	peritumoral	contra_SI	n_intratumoral	n_peritumoral
1	F	70~79	GBM		3	5	139.895	36.76	35.9	3.8968	1.02396	5	130	20	41	3.17073	0.487805	5	129.35	36.01	46.78	2.76507	0.769773	Rt. F	5.4
2	F	60~69	GBM		3	5	107.76	14.34	60.2	1.79003	0.238206	5	144	14	67	2.14925	0.208955	5	120.85	14.3	60.88	1.98505	0.234888	Rt. P	1.6
3	F	60~69	GBM		3	5	227.29	17.28	30.6	7.42778	0.564706	5	207	23	41	5.04878	0.560976	5	208	20	35	5.94286	0.571429	Lt. F	6
4	M	60~69	GBM		1.5	4	194	32	44.9	4.32071	0.712695	5	173	27	56	3.08929	0.482143	5	162.75	33	43.5	3.74138	0.758621	Lt. F	5
5	M	70~79	GBM		1.5	3	148.515	26.4	61.3	2.42276	0.430669	3	160	43	94	1.70213	0.457447	3	149.5	33.5	80.3	1.86177	0.417186	Lt. F	3.8
6	M	70~79	GBM		3	1	18.305	12.22	26.5	0.690755	0.461132	1	16	7	42	0.380952	0.166667	1	12.59	10.3	38.5	0.327013	0.267532	Lt. F	7
7	M	50~59	GBM		3	5	87.02	27.43	24.1	3.61079	1.13817	5	107	20	31	3.45161	0.645161	5	110.13	24.3	28.3	3.89152	0.858657	Rt. Thalamus	4.8
8	M	30~39	GBM		3	1	34.315	11.06	56.1	0.611676	0.197148	1	30	10	48	0.625	0.208333	1	35.4	10	503	0.0703777	0.0198807	Lt. F	5.5
9	F	30~39	GBM		3	4	118.21	13.26	60.3	1.96036	0.2199	4	120	12	73	1.64384	0.164384	4	110.5	13	78.28	1.4116	0.166071	Lt. T-O	3.6
10	F	50~59	GBM		3	4	184.52	14.06	37.5	4.92053	0.374933	5	121	14	24	5.04167	0.583333	5	149.48	15.3	35	4.27086	0.437143	Lt. T	3.7
11	F	70~79	GBM		1.5	3	73.1	35	37.5	1.94933	0.933333	2	78	25	44	1.77273	0.568182	2	73.5	36.4	40.5	1.81481	0.898765	Lt. O	2.8
12	F	50~59	GBM		3	3	63.185	7.41	40.8	1.54865	0.181618	2	58	9	43	1.34884	0.209302	3	60.35	24.21	48.91	1.2339	0.494991	Lt. T	3
13	F	30~39	GBM		1.5	1	51.165	33.2	56.1	0.912032	0.5918	1	50	30	40	1.25	0.75	1	53.2	32.5	58.3	0.912521	0.557461	Rt. P-T	5
14	F	60~69	GBM		1.5	5	234.4	39.33	72.4	3.23757	0.543232	5	206	32	72	2.86111	0.444444	5	209.5	38.4	73	2.86986	0.526027	Rt. F	2.9
15	M	60~69	GBM		1.5	2	126.7	33.15	37.7	3.36074	0.87931	2	94	20	40	2.35	0.5	2	100.4	25	40.5	2.47901	0.617284	Lt. T	4.3
16	F	70~79	GBM		3	5	162.7	38.2	29	5.61034	1.31724	4	100	27	49	2.04082	0.55102	5	150.79	39.5	40	3.76975	0.9875	Lt. F, CC	8
17	M	30~39	GBM		3	4	167.04	15.69	43.3	3.85774	0.362356	5	116	14	40	2.9	0.35	4	125.7	14.3	43.2	2.90972	0.331019	splenium	6.5
18	F	60~69	GBM		3	4	68.495	22.51	40	1.71238	0.56275	3	66	23	42	1.57143	0.547619	4	67	22.5	39	1.71795	0.576923	Rt. F	5
19	F	50~59	GBM		3	5	169.195	11.87	33.2	5.09623	0.35753	5	145	9	36	4.02778	0.25	5	152.3	12.3	34	4.47941	0.361765	Rt. F	6.1
20	M	60~69	GBM		3	1	31.79	20.1	31.1	1.02219	0.646302	1	37	4	30	1.23333	0.133333	1	36	18.36	30	1.2	0.612	Rt. Cbll	2.7
21	F	60~69	GBM		1.5	5	139.45	13.14	54.4	2.56342	0.241544	5	176	12.5	77	2.28571	0.162338	5	146.25	13.2	60.3	2.42537	0.218905	Rt. F	2
22	M	70~79	GBM		3	5	182.295	22.75	24.1	7.56411	0.943983	5	116	12	31	3.74194	0.387097	5	136.81	15.99	26.8	5.10485	0.596642	Rt. P	5.7
23	F	60~69	GBM		3	2	41.155	20.84	38.3	1.07454	0.544125	1	40	20	38	1.05263	0.526316	2	50.4	20	40.5	1.24444	0.493827	Rt. F	4.4
24	F	40~49	GBM		3	5	115.57	9.6	43.9	2.63257	0.218679	5	173	6	52	3.32692	0.115385	5	130.5	8.4	50.06	2.60687	0.167799	Lt. T	3.6
25	M	70~79	GBM		3	4	111.25	11.48	23.4	4.75427	0.490598	4	108	11	23	4.69565	0.478261	4	93.68	12.3	23.4	4.00342	0.525641	Lt. BG & F	4.1
26	F	60~69	GBM		3	5	114.145	27.66	42.8	2.66694	0.646262	5	119	25	43	2.76744	0.581395	5	123.31	23.44	40.3	3.0598	0.581638	Rt. P	4.4
27	M	70~79	GBM		3	5	205.275	22.13	38.4	5.3457	0.576302	5	207	15	43	4.81395	0.348837	5	204.5	18	40.3	5.07444	0.44665	Lt. P	5.1
28	M	30~39	GBM		1.5	3	101.86	21.8	68.4	1.48918	0.318713	2	72	20	71	1.01408	0.28169	3	92.35	20.6	70	1.31929	0.294286	splenium	2.2
29	M	60~69	GBM		1.5	2	99.25	11.9	43.7	2.27117	0.272311	2	93	9	54	1.72222	0.166667	2	102	12.2	49.94	2.04245	0.244293	Rt. P	3.5
30	M	40~49	GBM		1.5	5	265.25	108	54.4	4.87592	1.98529	5	198	27	51	3.88235	0.529412	5	200.3	98	50.3	3.98211	1.94831	Rt. F and BG	5.2
31	M	60~69	GBM		3	5	73.475	21.08	30.5	2.40902	0.691148	4	79	15	32	2.46875	0.46875	4	83.98	18	30.4	2.7625	0.592105	Rt. O	5
32	M	40~49	GBM		3	3	91.205	30.15	45	2.02678	0.67	3	84	24	35	2.4	0.685714	3	99.4	29	40	2.485	0.725	both F&CC	6
33	M	40~49	GBM		3	4	171.32	35.99	41.5	4.12819	0.867229	5	167	12	43	3.88372	0.27907	4	173.99	28.5	43.5	3.99977	0.655172	Rt. Thalamus & LV	7
34	M	20~29	GBM		3	5	117.35	11.92	31.2	3.76122	0.382051	4	104	17	48	2.16667	0.354167	4	115.01	16.5	40.3	2.85385	0.409429	Rt. P-T	5.3
35	M	40~49	GBM		1.5	5	208.625	12.1	73.9	2.82307	0.163735	5	198	24	44	4.5	0.545455	5	204.5	15.3	75.3	2.7158	0.203187	Rt. F	7.5
36	M	70~79	GBM		3	5	41.945	4.48	7.2	5.82569	0.622222	5	35	3	10	3.5	0.3	5	43.35	4	6.5	6.66923	0.615385	Rt. O-T	3.7
37	M	40~49	GBM		3	4	198.58	17.05	44.8	4.43259	0.38058	4	75	13	38	1.97368	0.342105	4	127.56	14.5	38.31	3.32968	0.378491	Lt. T	5.3
38	M	80~89	GBM		3	5	157.42	27.73	33.4	4.71317	0.83024	5	120	13	44	2.72727	0.295455	5	136.7	24.5	34.35	3.97962	0.713246	Rt. P-T	4.1
39	M	50~59	GBM		1.5	5	196.25	30.5	83.8	2.34189	0.363962	5	188	22	71	2.64789	0.309859	5	190.3	31.57	77.15	2.46662	0.409203	Rt. Cingulate & CC	3
40	M	40~49	GBM		3	4	152.41	21.89	30.6	4.98072	0.715359	4	88	11	35	2.51429	0.314286	4	141.44	21.67	35	4.04114	0.619143	Lt. P	5.5
41	F	40~49	GBM		3	5	184.63	12.45	75.71	2.43865	0.164443	5	203	16	80	2.5375	0.2	5	200.3	15	76.3	2.62516	0.196592	both F	5
42	M	70~79	GBM		3	4	91	27.94	35.93	2.5327	0.777623	4	75	6	34	2.20588	0.176471	4	83.5	26.5	34	2.45588	0.779412	Rt. P&splenium	6
43	M	70~79	GBM		1.5	3	261.25	18.62	72.8	3.5886	0.255769	5	215	14	59	3.64407	0.237288	4	298.5	15.3	76.81	3.88621	0.199193	Lt. P	3.5
44	F	30~39	GBM		1.5	3	53.6	22.15	57.4	0.933798	0.385889	4	104	17	48	2.16667	0.354167	4	58.6	20	55	1.06545	0.363636	Rt. F	4.1
45	M	60~69	GBM		3	4	99.8	14	46.6	2.14163	0.300429	5	97	12	47	2.06383	0.255319	4	97.4	13	49	1.98776	0.265306	Lt. thalamus	4.7
46	M	50~59	GBM		3	3	61.55	28.36	51.37	1.19817	0.552073	2	77	10	59	1.30508	0.169492	2	65.3	27.74	53.6	1.21828	0.517537	Rt. Thalamus	2.7
47	M	50~59	GBM		3	5	95	38.4	38.7	2.45478	0.992248	5	97	30	40	2.425	0.75	5	113.9	34.6	36.4	3.12912	0.950549	Rt. F	7
48	M	60~69	GBM		3	1	25.8	16.5	34.2	0.754386	0.482456	1	35	20	40	0.875	0.5	1	24.72	18.22	35.5	0.696338	0.513239	Lt. thalamus	2
49	M	40~49	GBM		1.5	4	228	40	70.2	3.24786	0.569801	4	178	23	65	2.73846	0.353846	4	230.5	33.4	68.5	3.36496	0.487591	Lt. thalamus	6
50	M	60~69	GBM		3	5	140	22	31.8	4.40252	0.691824	5	126	15	36	3.5	0.416667	5	149.83	18.3	30.4	4.92862	0.601974	Rt. F	4.5
51	M	60~69	GBM		3	5	80	25	44.6	1.79372	0.560538	4	71	20	50	1.42	0.4	5	75	25.35	50.2	1.49402	0.50498	Lt. F	2.7
52	F	70~79	GBM		1.5	3	53.8	29.1	51	1.0549	0.570588	3	66	15	60	1.1	0.25	3	68	18.7	58.6	1.16041	0.319113	Rt. CC	1.7
53	F	40~49	GBM		1.5	5	292.67	54.5	67.25	4.35197	0.810409	5	230	23	73	3.15068	0.315068	5	250.6	56.1	70	3.58	0.801429	Lt. T	2
54	M	80~89	GBM		3	5	140	53.6	48.5	2.8866	1.10515	5	127	16	49	2.59184	0.326531	5	135.2	50.3	49.5	2.73131	1.01616	Rt. P	5
55	M	50~59	GBM		3	4	125	20	47	2.65957	0.425532	4	109	23	55	1.98182	0.418182	4	110.3	23.5	50.34	2.1911	0.466826	Rt. T	4.3
56	M	60~69	GBM		3	4	69	12.13	24.4	2.82787	0.497131	4	68	10	35	1.94286	0.285714	4	67	10.75	28.5	2.35088	0.377193	Rt. T	7.3
57	M	70~79	GBM		1.5	3	224.6	23.5	44	5.10455	0.534091	3	102	27	53	1.92453	0.509434	3	239	24.5	50	4.78	0.49	Lt. T	4.6
58	F	50~59	GBM		1.5	1	49.5	32.3	43.1	1.14849	0.74942	1	50	30	45	1.11111	0.666667	1	50.4	30.5	44	1.14545	0.693182	Lt. T	2
59	F	50~59	GBM		3	2	97.8	28.4	47.4	2.06329	0.599156	1	79	10	61	1.29508	0.163934	2	80.5	13.95	49.8	1.61647	0.28012	Rt. BG	3.6
60	M	60~69	GBM		3	2	76	6.7	75.3	1.0093	0.0889774	1	80	10	75	1.06667	0.133333	2	82.5	12.3	75	1.1	0.164	Lt. CC	3.8
61	F	50~59	GBM		3	4	74.8	9.8	24.4	3.06557	0.401639	4	83	10	37	2.24324	0.27027	4	92.88	9.2	30.5	3.04525	0.301639	Lt. cingulate	4.3
62	M	60~69	GBM		3	5	233.9	12.6	36.9	6.33875	0.341463	5	150	14	50	3	0.28	5	185.3	12.6	40	4.6325	0.315	Lt. T	7
63	M	50~59	GBM		1.5	5	199.6	42.5	59.6	3.34899	0.713087	5	204	37	55	3.70909	0.672727	5	200.3	38	60.4	3.31623	0.629139	Rt. CC/PVWM	5
64	F	60~69	GBM		3	5	101	10.8	35.2	2.86932	0.306818	5	107	10	35	3.05714	0.285714	5	99.14	11.3	35.4	2.80056	0.319209	Rt. F	2.9
65	F	40~49	GBM		1.5	3	119.8	10.2	53.3	2.24765	0.19137	5	120	10	50	2.4	0.2	4	92.86	10.3	52.3	1.77553	0.196941	Rt. Thalamus	6.5
66	M	60~69	GBM		3	3	47	3.7	18	2.61111	0.205556	2	40	30	33	1.21212	0.909091	3	49.49	30.4	20	2.4745	1.52	Lt. T	6
67	F	60~69	GBM		3	3	108.9	15.05	32.7	3.33028	0.460245	2	62	10	41	1.5122	0.243902	2	98.35	14	34.5	2.85072	0.405797	Rt. T	5.6
68	F	60~69	GBM		3	4	150	27.7	45.6	3.28947	0.607456	5	132	15	44	3	0.340909	4	145.5	31.93	44.3	3.28442	0.720767	Lt. T	6.1
69	M	50~59	GBM		1.5	5	274.2	10	41.6	6.59135	0.240385	5	182	27	50	3.64	0.54	5	243.5	13	42.3	5.7565	0.307329	Lt. T	6
70	M	50~59	GBM		3	3	46.8	8.8	39.7	1.17884	0.221662	2	43	10	40	1.075	0.25	3	46.08	9	40.5	1.13778	0.222222	Lt. F-P-T	5
71	M	70~79	GBM		3	5	105.1	17	39.3	2.6743	0.43257	5	88	10	30	2.93333	0.333333	3	90.45	16	36.5	2.47808	0.438356	Lt. F	5
72	F	60~69	GBM		3	5	153.7	13	30.7	5.00651	0.423453	5	128	13	33	3.87879	0.393939	5	128.7	14	34.5	3.73043	0.405797	Rt. T	5.5
73	M	60~69	GBM		1.5	5	197.8	36.7	53.8	3.67658	0.682156	5	179	33	54	3.31481	0.611111	5	200	35.31	54.3	3.68324	0.650276	Lt. F	3.8
74	M	20~29	GBM		3	3	137.8	6.6	33.5	4.11343	0.197015	3	72	10	35	2.05714	0.285714	3	137.31	12.3	36	3.81417	0.341667	Rt. T	5
75	F	20~29	GBM		3	5	1639.7	141.8	108.5	15.1124	1.30691	5	80	15	20	4	0.75	5	1435.5	138.5	105.3	13.6325	1.31529	Lt. LV	5
76	F	50~59	GBM		1.5	1	49.1	61.6	24.6	1.99593	2.50407	1	50	40	50	1	0.8	1	49.5	58.4	28.5	1.73684	2.04912	Rt. T	4
77	F	40~49	GBM		1.5	5	75.3	18.2	47.4	1.58861	0.383966	4	95	10	48	1.97917	0.208333	4	95.5	16	46.3	2.06263	0.345572	Lt. P	3.2
78	M	60~69	GBM		3	5	161	16.5	29.1	5.53265	0.56701	5	160	15	33	4.84848	0.454545	5	163.5	17	30	5.45	0.566667	Lt. T	5
79	M	60~69	GBM		3	4	70.3	40.7	48	1.46458	0.847917	3	69	24	51	1.35294	0.470588	3	72.04	35.32	50.3	1.43221	0.702187	Lt. PVWM	1
80	M	70~79	GBM		3	5	313	21.4	64.5	4.85271	0.331783	5	230	31	65	3.53846	0.476923	5	300.67	31.5	65.8	4.56945	0.478723	Lt. F	3
81	M	50~59	GBM		3	5	116	18.3	43	2.69767	0.425581	5	129	18	57	2.26316	0.315789	5	120.3	20.5	50	2.406	0.41	Lt. P	4.6
82	M	60~69	GBM		3	4	149.5	7	42.5	3.51765	0.164706	4	118	10	51	2.31373	0.196078	4	157.47	8	51.46	3.06005	0.155461	Rt. T	4.7
83	F	50~59	GBM		1.5	5	426.5	24.7	37.22	11.4589	0.663622	5	225	10	47	4.78723	0.212766	5	306.4	15.5	40.3	7.60298	0.384615	Rt. P-T	7
84	M	30~39	GBM		3	4	91.1	18.8	33.2	2.74398	0.566265	5	99	10	35	2.82857	0.285714	4	103	17.85	40	2.575	0.44625	Lt. F	4
85	M	40~49	GBM		3	3	50.5	13.2	27.8	1.81655	0.47482	2	36	11	30	1.2	0.366667	2	40.56	12.5	30	1.352	0.416667	Rt. T	8
86	F	20~29	GBM		3	4	91.3	41.1	53.5	1.70654	0.768224	3	92	41	53	1.73585	0.773585	4	93.22	40.5	52.3	1.78241	0.774379	Lt. F	4.7
87	M	70~79	GBM		1.5	4	198.7	17.9	56.43	3.52118	0.317207	5	208	23	59	3.52542	0.389831	4	203.75	25.25	60.4	3.37334	0.418046	Lt. T	7.7
88	M	20~29	GBM		1.5	3	97.8	27.54	61.1	1.60065	0.450736	2	40	20	30	1.33333	0.666667	3	58	26.4	58	1	0.455172	Rt. T	2.8
89	M	30~39	GBM		1.5	3	83	13.9	44.66	1.85849	0.31124	3	75	28	58	1.2931	0.482759	3	92	14.3	49	1.87755	0.291837	Lt. T	3.5
90	M	50~59	Metastasis	RCC	1.5	1	17.8933	14	22.3	0.802392	0.627803	1	19	14	33	0.575758	0.424242	1	14.75	13	20	0.7375	0.65	Rt. F	4
91	M	50~59	Metastasis	HCC	3	1	46.35	35.25	63.4	0.731073	0.555994	2	123	46	67	1.83582	0.686567	1	98	30.5	64.3	1.52411	0.474339	Rt. F	1
92	M	50~59	Metastasis	lung	1.5	4	99.75	23.81	59.8	1.66806	0.398161	3	94	34	70	1.34286	0.485714	3	121.75	22	60.3	2.01907	0.364842	Lt. T	4.7
93	F	50~59	Metastasis	lung	3	4	44.83	7.85	79.4	0.56461	0.0988665	2	43	6	79	0.544304	0.0759494	4	45.3	5.3	80.3	0.564134	0.0660025	Rt. O-T	6
94	F	40~49	Metastasis	lung	1.5	2	72.985	18.19	70	1.04264	0.259857	2	87	21	61	1.42623	0.344262	2	79.5	16.4	69.5	1.14388	0.235971	Lt. F	5
95	M	40~49	Metastasis	lung	1.5	5	124.6	15.4	51.2	2.43359	0.300781	5	129	15	47	2.74468	0.319149	5	130	13.5	50.3	2.58449	0.26839	Lt. T	1.5
96	F	50~59	Metastasis	breast	3	4	124.475	8.3	67.5	1.84407	0.122963	4	140	10	60	2.33333	0.166667	4	135.46	8.5	74.3	1.82315	0.114401	Lt. P	4
97	F	50~59	Metastasis	lung	1.5	1	13	12.38	42.4	0.306604	0.291981	1	15	10	38	0.394737	0.263158	1	14.8	11.3	43.75	0.338286	0.258286	Lt. F	1.4
98	F	40~49	Metastasis	rectal	3	3	44.195	1.26	47.4	0.932384	0.0265823	2	47	5	43	1.09302	0.116279	3	43.2	3	50.3	0.858847	0.0596421	Rt. P	4.1
99	M	60~69	Metastasis	lung	1.5	5	206.605	14.75	43.3	4.77148	0.340647	5	197	22	53	3.71698	0.415094	5	200.3	13.5	45.3	4.42163	0.298013	Lt. F	4.6
100	F	40~49	Metastasis	breast	1.5	3	146.46	20	78.8	1.85863	0.253807	3	109	20	68	1.60294	0.294118	3	152.1	21.5	77.3	1.96766	0.278137	Rt. F	5.7
101	M	60~69	Metastasis	finger	1.5	1	29.3	11.3	61.4	0.477199	0.184039	1	30	10	55	0.545455	0.181818	1	29.34	9	62	0.473226	0.145161	Lt. T-P	4.5
102	M	60~69	Metastasis	rectum	1.5	1	10.6926	13.54	29.6	0.361236	0.457432	3	126	10	56	2.25	0.178571	2	28	12.3	30.5	0.918033	0.403279	Lt. F	6
103	M	70~79	Metastasis	HCC	1.5	4	139.8	17.1	61.3	2.28059	0.278956	5	147	12	51	2.88235	0.235294	5	134.5	16.5	60.3	2.23051	0.273632	Lt. O	3.4
104	M	60~69	Metastasis	HCC-CC	1.5	3	193.65	8	47.2	4.10275	0.169492	3	90	17	45	2	0.377778	3	150.6	7	50.3	2.99404	0.139165	Rt. P-T	4.5
105	F	50~59	Metastasis	thyroid	1.5	1	25.31	7.8	76.8	0.329557	0.101562	1	25	10	84	0.297619	0.119048	1	27	8	80	0.3375	0.1	Lt. F	3.6
106	F	60~69	Metastasis	melanoma	1.5	4	145.485	16	53.5	2.71935	0.299065	4	123	13	58	2.12069	0.224138	4	134	15	54	2.48148	0.277778	Lt. F	3.6
107	M	70~79	Metastasis	lung	1.5	1	18.685	11.6	69.4	0.269236	0.167147	1	33	11	69	0.478261	0.15942	1	25	10	70.3	0.355619	0.142248	Lt. P	4.5
108	M	60~69	Metastasis	lung	1.5	3	106.97	11.3	49.4	2.16538	0.228745	2	101	18	65	1.55385	0.276923	3	102	13	48	2.125	0.270833	Rt. P	4.7
109	M	70~79	Metastasis	esophagus	1.5	1	26.9	10.3	45	0.597778	0.228889	1	25	10	45	0.555556	0.222222	1	22	9	44	0.5	0.204545	Lt. F	2.3
110	M	60~69	Metastasis	lung	1.5	4	105.9	17.88	48.7	2.17454	0.367146	4	122	20	45	2.71111	0.444444	4	123.5	18	46	2.68478	0.391304	Lt. F	6.6
111	F	50~59	Metastasis	colon	1.5	3	79.2	42.5	81.5	0.971779	0.521472	2	78	40	80	0.975	0.5	3	76	40	80.3	0.946451	0.498132	Rt. O	0.9
112	M	60~69	Metastasis	colon	1.5	3	147.625	20.67	51.5	2.8665	0.401359	4	115	21	53	2.16981	0.396226	3	148	22	52	2.84615	0.423077	Rt. P	3.1
113	M	40~49	Metastasis	HCC	1.5	1	43.375	8	53.6	0.809235	0.149254	1	20	11	53	0.377358	0.207547	1	35.1	9	52	0.675	0.173077	Lt. O	4.6
114	M	40~49	Metastasis	leiomyosarcoma-thigh	1.5	4	327.25	17.5	53	6.17453	0.330189	5	317	15	63	5.03175	0.238095	4	300.8	15	54.35	5.5345	0.275989	Lt. P	3.3
115	F	60~69	Metastasis	melanoma	1.5	1	23.5	14	60.4	0.389073	0.231788	1	32	10	55	0.581818	0.181818	1	24	14	61.35	0.391198	0.228199	Rt. F	1.5
116	F	40~49	Metastasis	breast	1.5	4	153.5	13.5	90.6	1.69426	0.149007	4	162	31	75	2.16	0.413333	4	165.5	15	89.3	1.8533	0.167973	Lt. F	3.1
117	M	70~79	Metastasis	melanoma	1.5	4	131.5	5	46.1	2.85249	0.10846	4	136	13	43	3.16279	0.302326	4	132	4	43	3.06977	0.0930233	Rt. P-O	4.7
118	M	70~79	Metastasis	bladder	1.5	5	214.875	15	66.9	3.21188	0.224215	5	231	25	58	3.98276	0.431034	5	207.5	14	70.3	2.95164	0.199147	Lt. F	2.1
119	M	60~69	Metastasis	prostate	1.5	4	191.625	16.67	55.1	3.47777	0.302541	4	146	13	53	2.75472	0.245283	4	194.5	16.54	54.3	3.58195	0.304604	Rt. T	5.1
120	F	40~49	Metastasis	breast	1.5	5	130.75	23	59.1	2.21235	0.389171	5	118	30	52	2.26923	0.576923	5	126.33	23.2	58	2.1781	0.4	cbll vermis	3.5
121	F	20~29	Metastasis	HCC	3	5	981.12	7	131.7	7.44966	0.0531511	5	182	10	40	4.55	0.25	5	893.11	6	132.5	6.74045	0.045283	Rt. F	5
122	F	60~69	Metastasis	breast	1.5	2	46.5	5	57	0.815789	0.0877193	2	76	10	45	1.68889	0.222222	2	53.5	4	58	0.922414	0.0689655	Lt. F	3.7
123	F	40~49	Metastasis	breast	1.5	2	55.975	10.5	73.2	0.764686	0.143443	1	26	19	54	0.481481	0.351852	2	28.5	12.3	74.25	0.383838	0.165657	Lt. P	6.7
124	F	50~59	Metastasis	breast	3	5	717.62	16.5	158.4	4.53043	0.104167	5	70	20	50	1.4	0.4	5	719.4	15.3	165	4.36	0.0927273	Rt. P-O	5.4
125	F	60~69	Metastasis	sigmoid colon	1.5	4	151.25	5.25	64.1	2.35959	0.0819033	5	136	11	53	2.56604	0.207547	4	162.3	6.4	58	2.79828	0.110345	Rt. F	4
126	F	60~69	Metastasis	HCC	1.5	3	127.375	12.33	37.4	3.40575	0.329679	4	77	9	44	1.75	0.204545	3	128.3	10.3	40.5	3.1679	0.254321	Lt. F	5.9
127	M	10~19	Metastasis	chroiocarcinoma (mediastinum)	1.5	1	46.335	6	83	0.558253	0.0722892	1	45	10	56	0.803571	0.178571	1	46.5	8	68.9	0.674891	0.11611	Rt. O	3
128	F	50~59	Metastasis	breast	3	4	119	7.25	59.52	1.99933	0.121808	4	109	11	74	1.47297	0.148649	4	110	10	65.2	1.68712	0.153374	Lt. F	3.7
